# Supplementary material for: Prevalence and Predictors of the Use of Low-Calorie Sweeteners Among Non-Pregnant, Non-Lactating Women of Reproductive Age in Australia
Source: Nutrients. 2024 Nov 20;16(22):3963. doi: 10.3390/nu16223963 (PMC11597300; doi:10.3390/nu16223963)
Supplement: Supplementary file 1 [file nutrients-16-03963-s001.zip]

Archive with 1 entries (1 files):
- nutrients-3252286-supplementary.pdf
